# Supplementary material for: Validity of a visual analogue scale to measure and value the perceived level of sanitation: evidence from Ghana and Mozambique
Source: Health Policy Plan. 2024 Oct 5;40(1):42–51. doi: 10.1093/heapol/czae092 (PMC11724637; doi:10.1093/heapol/czae092)
Supplement: czae092_Supp [file czae092_supp.zip]

Archive with 9 entries (9 files):
- czae092_Supp/fig3 - edit.tiff
- czae092_Supp/supporting information_CLEAN.docx
- czae092_Supp/Table 1_update.docx
- czae092_Supp/Table 2_update.docx
- czae092_Supp/Table 3_update.docx
- czae092_Supp/Table 4_update.docx
- czae092_Supp/Table 5_update.docx
- czae092_Supp/VAS Fig1 - VAS.tiff
- czae092_Supp/VAS Fig2 - valuation task.tiff
